# Supplementary material for: Tumor-Suppressive and Immunomodulating Activity of miR-30a-3p and miR-30e-3p in HNSCC Cells and Tumoroids
Source: Int J Mol Sci. 2023 Jul 6;24(13):11178. doi: 10.3390/ijms241311178 (PMC10342301; doi:10.3390/ijms241311178)
Supplement: Supplementary file 1 [file ijms-24-11178-s001.zip]

Archive with 1 entries (1 files):
- ijms-2458952-supplementary.pdf
